# Supplementary material for: Identification of acetic acid sensitive strains through biosensor-based screening of a Saccharomyces cerevisiae CRISPRi library
Source: Microb Cell Fact. 2022 Oct 15;21:214. doi: 10.1186/s12934-022-01938-7 (PMC9571444; doi:10.1186/s12934-022-01938-7)
Supplement: Supplementary file 2 — Additional file 2: Table S1. Level-0 plasmids used in this study. Table S2. Level-1 and level-2 plasmids used in this study. Table S3. Oligonucleotides used in this study. [file 12934_2022_1938_MOESM2_ESM.xlsx]

## Sheet: Plasmids
	Table S1: Level-0 plasmids used in this study
	Plasmid ID	Description	Sequence 5' -> 3'	Origin
	pLT0_3	Entry plasmid pYTK001 carrying sfpHluorin	TCGGTCTCAAACGATAGCTTCAAAATGTCTCTACTCCTTTTTTACTCTTCCAGATTTTCTCGGACTCCGCGCACCGCCGTACCACTTCAAAACACCCAAGCACAGCATACTAAATTCCCCCTCCTCCTTCCTCTAGGGTGCCGTTAATTACCCGTACTAAAGGTTTGGAAAAGGAAAAAGACACCGCCTCGTCCCTTTTTCTTCGTCGGAGAAGGCAATAAAAATTTTTATCACGTTTCTTTCTCTTGAAAACTTTTTTTTCGATTTTGTTCTCTTTCGACGACCTCCCATTGATATTTGAGTTAACAAACGGTCTTCAATTTCTCAAGTTTCAGCTTCATTTTTCCTGTTCTATTACAACTTTTTTTACTTCTTGCTCATTGGAAAGAAAGCATAGCA…	Torello Pianale et al. 2022
	pLT0_9	Entry plasmid pYTK001 carrying TEFmut7 promoter	TCGGTCTCAAACGATAGCTTCAAAATGTCTCTACTCCTTTTTTACTCTTCCAGATTTTCTCGGACTCCGCGCACCGCCGTACCACTTCAAAACACCCAAGCACAGCATACTAAATTCCCCCTCCTCCTTCCTCTAGGGTGCCGTTAATTACCCGTACTAAAGGTTTGGAAAAGGAAAAAGACACCGCCTCGTCCCTTTTTCTTCGTCGGAGAAGGCAATAAAAATTTTTATCACGTTTCTTTCTCTTGAAAACTTTTTTTTCGATTTTGTTCTCTTTCGACGACCTCCCATTGATATTTGAGTTAACAAACGGTCTTCAATTTCTCAAGTTTCAGCTTCATTTTTCCTGTTCTATTACAACTTTTTTTACTTCTTGCTCATTGGAAAGAAAGCATAGCA…	Torello Pianale et al. 2022
	pMM0_1	Entry plasmid pYTK001 carrying HAA1 promoter	gaccagaccaataaaaaacgcccggcggcaaccgagcgttctgaacaaatccagatggagttctgaggtcattactggatctatcaacaggagtccaagcgagctcgatatcaaattacgccccgccctgccactcatcgcagtactgttgtaattcattaagcattctgccgacatggaagccatcacaaacggcatgatgaacctgaatcgccagcggcatcagcaccttgtcgccttgcgtataatatttgcccatggtgaaaacgggggcgaagaagttgtccatattggccacgtttaaatcaaaactggtgaaactcacccagggattggctgaaacgaaaaacatattctcaataaaccctttagggaaataggccaggttttcaccgtaac…
	pMM0_8	Entry plasmid pYTK001 carrying BM3R1	gaccagaccaataaaaaacgcccggcggcaaccgagcgttctgaacaaatccagatggagttctgaggtcattactggatctatcaacaggagtccaagcgagctcgatatcaaattacgccccgccctgccactcatcgcagtactgttgtaattcattaagcattctgccgacatggaagccatcacaaacggcatgatgaacctgaatcgccagcggcatcagcaccttgtcgccttgcgtataatatttgcccatggtgaaaacgggggcgaagaagttgtccatattggccacgtttaaatcaaaactggtgaaactcacccagggattggctgaaacgaaaaacatattctcaataaaccctttagggaaataggccaggttttcaccgtaac…	Mormino et al. 2021
	pMM0_9	Entry plasmid pYTK001 carrying BM3R1ENO1core promoter	catatgcggtgtgaaataccgcacagatgcgtaaggagaaaataccgcatcaggcgccattcgccattcaggctgcgcaactgttgggaagggcgatcggtgcgggcctcttcgctattacgccagctggcgaaagggggatgtgctgcaaggcgattaagttgggtaacgccagggttttcccagtcacgacgttgtaaaacgacggccagtgaattcgagctcggtacctcgcgaatgcatctagatggtctcaaacggctagtcggaatgaacattcattccgtgacctaggatgtgacggaatgaaggttcattccggactctagataagcacggaatgaactttcattccgctgaagcttgtcaatcggaatgaaggttcattccggctagtcg…	Mormino et al. 2021
	pMM0_11	Entry plasmid pYTK001 carrying HAA1-mTurquoise2	gaccagaccaataaaaaacgcccggcggcaaccgagcgttctgaacaaatccagatggagttctgaggtcattactggatctatcaacaggagtccaagcgagctcgatatcaaattacgccccgccctgccactcatcgcagtactgttgtaattcattaagcattctgccgacatggaagccatcacaaacggcatgatgaacctgaatcgccagcggcatcagcaccttgtcgccttgcgtataatatttgcccatggtgaaaacgggggcgaagaagttgtccatattggccacgtttaaatcaaaactggtgaaactcacccagggattggctgaaacgaaaaacatattctcaataaaccctttagggaaataggccaggttttcaccgtaac…	Mormino et al. 2021
	pMM0_12	Entry plasmid pYTK001 carrying mCherry	gaccagaccaataaaaaacgcccggcggcaaccgagcgttctgaacaaatccagatggagttctgaggtcattactggatctatcaacaggagtccaagcgagctcgatatcaaattacgccccgccctgccactcatcgcagtactgttgtaattcattaagcattctgccgacatggaagccatcacaaacggcatgatgaacctgaatcgccagcggcatcagcaccttgtcgccttgcgtataatatttgcccatggtgaaaacgggggcgaagaagttgtccatattggccacgtttaaatcaaaactggtgaaactcacccagggattggctgaaacgaaaaacatattctcaataaaccctttagggaaataggccaggttttcaccgtaac…	Mormino et al. 2021
	Table S2: Level-1 and level-2 plasmids used in this study
	Plasmid ID	Description	Parts assembled	Sequence 5' -> 3'
	Level 1
	pMM1_1	Backbone plasmid for assembly of level 2 vectors	pYTK090 / pYTK094 / pYTK008 / pYTK047 / pYTK073 / pYTK074 / pYTK088	ccgagcggccgcgtgttacaaccaattaaccaattctgattagaaaaactcatcgagcatcaaatgaaactgcaatttattcatatcaggattatcaataccatatttttgaaaaagccgtttctgtaatgaaggagaaaactcaccgaggcagttccataggatggcaagatcctggtatcggtctgcgattccgactcgtccaacatcaatacaacctattaatttcccctcgtcaaaaataaggttatcaagtgagaaatcaccatgagtgacgactgaatccggtgagaatggcaaaagcttatgcatttctttccagacttgttcaacaggccagccattacgctcgtcatcaaaatcactcgcatcaaccaaaccgttattcattcgtgattg…
	pMM1_1f	Backbone plasmid for assembly of level 2 vectors	pYTK090 / pYTK094 / pYTK008 / pYTK047 / pYTK073 / pYTK080 / pYTK088	ccgagcggccgcgtgttacaaccaattaaccaattctgattagaaaaactcatcgagcatcaaatgaaactgcaatttattcatatcaggattatcaataccatatttttgaaaaagccgtttctgtaatgaaggagaaaactcaccgaggcagttccataggatggcaagatcctggtatcggtctgcgattccgactcgtccaacatcaatacaacctattaatttcccctcgtcaaaaataaggttatcaagtgagaaatcaccatgagtgacgactgaatccggtgagaatggcaaaagcttatgcatttctttccagacttgttcaacaggccagccattacgctcgtcatcaaaatcactcgcatcaaccaaaccgttattcattcgtgattg…
	pMM1_7	Plasmid expressing BM3R1-Haa1-mTurquoise2 under HAA1p	pYTK095 / pYTK002 / pMM0_1 / pMM0_8 / pMM0_11 / pYTK051 / pYTK067	tacagcggccgcgattatcaaaaaggatcttcacctagatccttttaaattaaaaatgaagttttaaatcaatctaaagtatatatgagtaaacttggtctgacagttaccaatgcttaatcagtgaggcacctatctcagcgatctgtctatttcgttcatccatagttgcctgactccccgtcgtgtagataactacgatacgggagggcttaccatctggccccagtgctgcaatgataccgcgggacccacgctcaccggctccagatttatcagcaataaaccagccagccggaagggccgagcgcagaagtggtcctgcaactttatccgcctccatccagtctattaattgttgccgggaagctagagtaagtagttcgccagttaatagtt…
	pMM1_8	Plasmid expressing mCherry under BM3R1ENO1cp	pYTK095 / pYTK003 / pMM0_9 / pMM0_12 / pYTK052 / pYTK072	tacagcggccgcgattatcaaaaaggatcttcacctagatccttttaaattaaaaatgaagttttaaatcaatctaaagtatatatgagtaaacttggtctgacagttaccaatgcttaatcagtgaggcacctatctcagcgatctgtctatttcgttcatccatagttgcctgactccccgtcgtgtagataactacgatacgggagggcttaccatctggccccagtgctgcaatgataccgcgggacccacgctcaccggctccagatttatcagcaataaaccagccagccggaagggccgagcgcagaagtggtcctgcaactttatccgcctccatccagtctattaattgttgccgggaagctagagtaagtagttcgccagttaatagtt…
	pMM1_8c	Plasmid expressing mCherry under BM3R1ENO1cp	pYTK095 / pYTK003 / pMM0_9 / pMM0_12 / pYTK052 / pYTK068	tacagcggccgcgattatcaaaaaggatcttcacctagatccttttaaattaaaaatgaagttttaaatcaatctaaagtatatatgagtaaacttggtctgacagttaccaatgcttaatcagtgaggcacctatctcagcgatctgtctatttcgttcatccatagttgcctgactccccgtcgtgtagataactacgatacgggagggcttaccatctggccccagtgctgcaatgataccgcgggacccacgctcaccggctccagatttatcagcaataaaccagccagccggaagggccgagcgcagaagtggtcctgcaactttatccgcctccatccagtctattaattgttgccgggaagctagagtaagtagttcgccagttaatagtt…
	pMM1_18	Plasmid expressing BM3R1-Haa1-mTurquoise2 under TEFmut7p	pYTK095 / pYTK002 / pLT0_9 / pMM0_8 / pMM0_11 / pYTK051 / pYTK067	tacagcggccgcgattatcaaaaaggatcttcacctagatccttttaaattaaaaatgaagttttaaatcaatctaaagtatatatgagtaaacttggtctgacagttaccaatgcttaatcagtgaggcacctatctcagcgatctgtctatttcgttcatccatagttgcctgactccccgtcgtgtagataactacgatacgggagggcttaccatctggccccagtgctgcaatgataccgcgggacccacgctcaccggctccagatttatcagcaataaaccagccagccggaagggccgagcgcagaagtggtcctgcaactttatccgcctccatccagtctattaattgttgccgggaagctagagtaagtagttcgccagttaatagtt…
	pMM1_20	Plasmid expressing BM3R1-Haa1-mTurquoise2 under TDH3p	pYTK095 / pYTK002 / pYTK009 / pMM0_8 / pMM0_11 / pYTK051 / pYTK067	tacagcggccgcgattatcaaaaaggatcttcacctagatccttttaaattaaaaatgaagttttaaatcaatctaaagtatatatgagtaaacttggtctgacagttaccaatgcttaatcagtgaggcacctatctcagcgatctgtctatttcgttcatccatagttgcctgactccccgtcgtgtagataactacgatacgggagggcttaccatctggccccagtgctgcaatgataccgcgggacccacgctcaccggctccagatttatcagcaataaaccagccagccggaagggccgagcgcagaagtggtcctgcaactttatccgcctccatccagtctattaattgttgccgggaagctagagtaagtagttcgccagttaatagtt…
	pMM1_21	Plasmid expressing BM3R1-Haa1-mTurquoise2 under CCW12p	pYTK095 / pYTK002 / pYTK010 / pMM0_8 / pMM0_11 / pYTK051 / pYTK067	tacagcggccgcgattatcaaaaaggatcttcacctagatccttttaaattaaaaatgaagttttaaatcaatctaaagtatatatgagtaaacttggtctgacagttaccaatgcttaatcagtgaggcacctatctcagcgatctgtctatttcgttcatccatagttgcctgactccccgtcgtgtagataactacgatacgggagggcttaccatctggccccagtgctgcaatgataccgcgggacccacgctcaccggctccagatttatcagcaataaaccagccagccggaagggccgagcgcagaagtggtcctgcaactttatccgcctccatccagtctattaattgttgccgggaagctagagtaagtagttcgccagttaatagtt…
	pMM1_23	Plasmid expressing BM3R1-Haa1-mTurquoise2 under HHF2p	pYTK095 / pYTK002 / pYTK012 / pMM0_8 / pMM0_11 / pYTK051 / pYTK067	aacgtgtggagtgtttgcttggattctttagtaaaaggggaagaacagttggaagggccaaagtggaagtcacaaaacagtggtcctatataaaagaacaagaaaaagattatttatatacaactgcggtcacaagaagcaacgcgagagagcacaacacgctgttatcacgcaaactatgttttgacaccgagccatagccgtgattgtgcgtcacattgggcgataatgaacgctaaatgaccaactcccatccgtaggagccccttagggcgtgccaatagtttcacgcgcttaatgcgaagtgctcggaacggacaactgtggtcgtttggcaccgggaaagtggtactagaccgagagtttcgcatttgtatggcaggacgttctgggagcttc…
	pMM1_24	Plasmid expressing BM3R1-Haa1-mTurquoise2 under TEF1p	pYTK095 / pYTK002 / pYTK013 / pMM0_8 / pMM0_11 / pYTK051 / pYTK067	aacgccttgccaacagggagttcttcagagacatggaggctcaaaacgaaattattgacagcctagacatcaatagtcatacaacagaaagcgaccacccaactttggctgataatagcgtataaacaatgcatactttgtacgttcaaaatacaatgcagtagatatatttatgcatattacatataatacatatcacataggaagcaacaggcgcgttggacttttaattttcgaggaccgcgaatccttacatcacacccaatcccccacaagtgatcccccacacaccatagcttcaaaatgtttctactccttttttactcttccagattttctcggactccgcgcatcgccgtaccacttcaaaacacccaagcacagcatactaaatttccc…
	pMM1_25	Plasmid expressing BM3R1-Haa1-mTurquoise2 under TEF2p	pYTK095 / pYTK002 / pYTK014 / pMM0_8 / pMM0_11 / pYTK051 / pYTK067	aacgttgataggtcaagatcaatgtaaacaattactttgttatgtagagtttttttagctacctatattccaccataacatcaatcatgcggttgctggtgtatttaccaataatgtttaatgtatatatatatatatatatatggggccgtatacttacatatagtagatgtcaagcgtaggcgcttcccctgccggctgtgagggcgccataaccaaggtatctatagaccgccaatcagcaaactacctccgtacattcatgttgcacccacacatttatacacccagaccgcgacaaattacccataaggttgtttgtgacggcgtcgtacaagagaacgtgggaactttttaggctcaccaaaaaagaaagaaaaaatacgagttgctgacaga…
	pMM1_26	Plasmid expressing BM3R1-Haa1-mTurquoise2 under HHF1p	pYTK095 / pYTK002 / pYTK015 / pMM0_8 / pMM0_11 / pYTK051 / pYTK067	aacgtcttggggccttaccaccagtggactttcttgctgtttgctttgttctggccattgtttgcgtttatatatttatgttagatgtttttcttattaactagaaagaaagaatataaaaggttgaggaaagagatgtatcccgaagaatacacagtcttttatatatgtatttcaacaaggagccgtggagggtactaaaaagaaaaatcgcccgggcatttcgttatcttccacgctaaaagtcaaggagagatattacggccaggatcgcaaaggtgcagagcaaggaaatgtgagaaattgtgagaacgataatgtatgggacaatgcgaaaatgtgagaacgagagcaaaaatcttttttgtatctccccgccgaatttggaaaccgcgttct…
	pMM1_28	Plasmid expressing BM3R1-Haa1-mTurquoise2 under RPL18Bp	pYTK095 / pYTK002 / pYTK017 / pMM0_8 / pMM0_11 / pYTK051 / pYTK067	aacgaagaggatgtccaatattttttttaaggaataaggatacttcaagactagattcccccctgcattcccatcagaaccgtaaaccttggcgctttccttgggaagtattcaagaagtgccttgtccggtttctgtggctcacaaaccagcgcgcccgatatggctttcttttcacttatgaatgtaccagtacgggacaattagaacgctcctgtaacaatctctttgcaaatgtggggttacattctaaccatgtcacactgctgacgaaattcaaagtaaaaaaaaatgggaccacgtcttgagaacgatagattttctttattttacattgaacagtcgttgtctcagcgcgctttatgttttcattcatacttcatattataaaataacaaa…
	pMM1_31	Plasmid expressing BM3R1-Haa1-mTurquoise2 under RET2p	pYTK095 / pYTK002 / pYTK020 / pMM0_8 / pMM0_11 / pYTK051 / pYTK067	aacgacgatggcttcttatctcacttcaatagtactttccaccggttatacttccggcttttccctattaatacaagctacaatttcaatgggtggcaaataatgtgtagaatagaaaataagccgacagggtaataaagaaaatttttagaaaaaaaaggttagatggcttatttaagttacaggctagcgaaaaaaggaacttcagggcaagtaaagtgtttgattgggcactagcatggcttataaaggcgagcaattgtcgaaactaattaatgttgtacggactattgctgtcatctcgtggtaaatgcgtgttccaggtcgaatactacttgcacacaggcgagcggggccccataaaagtgttgccgatttgttaagttgtcttttcggttt…
	pMM1_32	Plasmid expressing BM3R1-Haa1-mTurquoise2 under RNR1p	pYTK095 / pYTK002 / pYTK021 / pMM0_8 / pMM0_11 / pYTK051 / pYTK067	aacgggatatcgtaaacaaaggcgttaccatagaaatgtactgattggcagaattactcttcaggagaatctttcatacaaaggtattccattggggaaaatctcgttaccaagtcaatgctgaactttctatggcctttgtttactatcgttaattattttacgaccacttctgggtagaaatatttcgtagccctggaacgagcttgtttacgcgttttatcccattatatggcacccaaatcaaatttaaaaagaaaaaacgcgtaaacagtgtcgggtaagttcatcctctgttactttaattgcttctttttttgaaattctaagtaaacgcgtcattttgatcctcaggacacagaaatccttgcagaatcttattgggtgttgaatagagga…
	pMM1_33	Plasmid expressing BM3R1-Haa1-mTurquoise2 under SAC6p	pYTK095 / pYTK002 / pYTK022 / pMM0_8 / pMM0_11 / pYTK051 / pYTK067	aacgtttgagaatgaccttccacgagctaaattgaaagggaagaatttattagttgaactcaagaaagaagaggatgacgtgggaaatggcatagaatcccttactaaatcgaacactaaactgaactccatgctggcgaacgaaggtaagatacacaaagctagtttccagaaaagtgtaaaatttaaactacctgataatatagtgactgaagaaaccgtggaacttaaagaaataaaggacttgctactacaaatgttgagatgacagcgagagattgaatcaagattatccaatatcgaacttcaactcacggaaataccgaaacataagtaatcatatcccttctcacattttttacacaggaagtaagcaagttatgttatatttccgacact…
	pMM1_34	Plasmid expressing BM3R1-Haa1-mTurquoise2 under RNR2p	pYTK095 / pYTK002 / pYTK023 / pMM0_8 / pMM0_11 / pYTK051 / pYTK067	aacgagtcgaacaagaagcaggcaaagtttagagcactgcccctccgcactcaaaaaagaaaaaactaggaggaaaataaaattctcaaccacacaaacacataaacacatacaaatacaaatacaagcttatttacttgacatcgcgcgatcttccactattcagcgccgtccgccctctctcgtgttttttgtttacgcgacaactatgcgaaatccggagcaacgggcaaccgtttggggaaagaccacacccacgcgcgatcgccatggcaacgaggtcgcacacgccccacacccagacctccctgcgagcgggcatgggtacaatgtccccgttgccacagacaccacttcgtagcacagcgcagagcgtagcgtgttgttgctgctgacaaa…
	pMM1_35	Plasmid expressing BM3R1-Haa1-mTurquoise2 under POP6p	pYTK095 / pYTK002 / pYTK024 / pMM0_8 / pMM0_11 / pYTK051 / pYTK067	aacgttcgtgctttgtgataaagtgtttcacgtcatccgacatgacttcgtagttatggactgaactgtgtggtgaggttccatgatttcttaggtccagcagatacatgtctcttcccaatttcttgttaaggttacggccaatgcttcggttgttgagcttgttaccgaataagccgtgaagtatgataataggtggtcttggcttcccttcatccccagtttttactgcatctctcttgattatgtcatatgaaaggtccagtgggacttgcttttgttgcagcacctttgctaatgaatgaaaggcacatagtgactgcttaaaaatgcaggaacttaaattattccgaatggtattttgtctcacatatattgtcccatactgtgccaagatcc…
	pMM1_36	Plasmid expressing BM3R1-Haa1-mTurquoise2 under RAD27p	pYTK095 / pYTK002 / pYTK025 / pMM0_8 / pMM0_11 / pYTK051 / pYTK067	aacgccttgtgaaattgcaaatatggtgatttgaaacgtttcctagtgcagcaggatcacagataacgtgtaaagggcttagcagttgataatcctctctagttaagacctaaacaaaatgctgtcactaaccgtagtattaaatgacacactttggtgactttcgttaatggggatgtggtagtggccattgccaataaacaaaaagaacagggaaagaagtagaaagtgatataagtttgcttgccacttttcgtttttcacgaaaaaaacaggcgaaaaaaaatgctagacaagtacccggctgaatcacacctcgttaacagtgactttcggtgacagatacccgattgggcacccggctggtaagttatgatagaaagccaacgctgtactatt…
	pMM1_37	Plasmid expressing BM3R1-Haa1-mTurquoise2 under PSP2p	pYTK095 / pYTK002 / pYTK026 / pMM0_8 / pMM0_11 / pYTK051 / pYTK067	aacgtgacccaacatcagatgacccaaggtccacctcttattaaaggacgtttgatccttcgacaccatggctctgttgaacttttatctgagagaggaaaaaaaggaaggaaaaaaaagaagaaacttcctttatttatttgtcttaaccacaacacacaatgcaataagatgcaatataatatcaaagccaatatcttatgttgctgatcctgagaaggaatatatacaatttatgtagtaaaataccttttcttctgcgagttgcaagaaatagaaaagactccgattgcgcatcgccagaataaaatttcacaaccacactttttggctgaactttttattacctgattaaacagagagagaaaaggtagaggtcaaaattttttaagcaaaact…
	pMM1_46	Plasmid expressing sfpHluorin under TDH3p	pYTK095 / pYTK004 / pYTK009 / pLT0_3 / pYTK053 / pYTK072	tacagcggccgcgattatcaaaaaggatcttcacctagatccttttaaattaaaaatgaagttttaaatcaatctaaagtatatatgagtaaacttggtctgacagttaccaatgcttaatcagtgaggcacctatctcagcgatctgtctatttcgttcatccatagttgcctgactccccgtcgtgtagataactacgatacgggagggcttaccatctggccccagtgctgcaatgataccgcgggacccacgctcaccggctccagatttatcagcaataaaccagccagccggaagggccgagcgcagaagtggtcctgcaactttatccgcctccatccagtctattaattgttgccgggaagctagagtaagtagttcgccagttaatagtt…
	Level 2
	pMM2_9	Original biosensor plasmid with BM3R1-Haa1-mTurquoise2 under HAA1p and mCherry under BM3R1ENO1cp with HR for genome integration into HO locus	pMM1_1 / pMM1_7 / pMM1_8	ccgagcggccgcgtgttacaaccaattaaccaattctgattagaaaaactcatcgagcatcaaatgaaactgcaatttattcatatcaggattatcaataccatatttttgaaaaagccgtttctgtaatgaaggagaaaactcaccgaggcagttccataggatggcaagatcctggtatcggtctgcgattccgactcgtccaacatcaatacaacctattaatttcccctcgtcaaaaataaggttatcaagtgagaaatcaccatgagtgacgactgaatccggtgagaatggcaaaagcttatgcatttctttccagacttgttcaacaggccagccattacgctcgtcatcaaaatcactcgcatcaaccaaaccgttattcattcgtgattg…
	pMM4_1	Plasmid expressing BM3R1-Haa1-mTurquoise2 under TEFmut7p and mCherry under HREsYGP1p with HR for genome integration into HO locus	pMM1_1 / pMM1_8 / pMM1_18	ctgaactggccgataattgcagacgAACGATAGCTTCAAAATGTCTCTACTCCTTTTTTACTCTTCCAGATTTTCTCGGACTCCGCGCACCGCCGTACCACTTCAAAACACCCAAGCACAGCATACTAAATTCCCCCTCCTCCTTCCTCTAGGGTGCCGTTAATTACCCGTACTAAAGGTTTGGAAAAGGAAAAAGACACCGCCTCGTCCCTTTTTCTTCGTCGGAGAAGGCAATAAAAATTTTTATCACGTTTCTTTCTCTTGAAAACTTTTTTTTCGATTTTGTTCTCTTTCGACGACCTCCCATTGATATTTGAGTTAACAAACGGTCTTCAATTTCTCAAGTTTCAGCTTCATTTTTCCTGTTCTATTACAACTTTTTTTACTTCTTGCTCATTG…
	pMM4_3	Plasmid expressing BM3R1-Haa1-mTurquoise2 under TDH3p and mCherry under HREsYGP1p with HR for genome integration into HO locus	pMM1_1 / pMM1_8 / pMM1_20	ctgaactggccgataattgcagacgaacgcagttcgagtttatcattatcaatactgccatttcaaagaatacgtaaataattaatagtagtgattttcctaactttatttagtcaaaaaattagccttttaattctgctgtaacccgtacatgcccaaaatagggggcgggttacacagaatatataacatcgtaggtgtctgggtgaacagtttattcctggcatccactaaatataatggagcccgctttttaagctggcatccagaaaaaaaaagaatcccagcaccaaaatattgttttcttcaccaaccatcagttcataggtccattctcttagcgcaactacagagaacaggggcacaaacaggcaaaaaacgggcacaacctcaatggag…
	pMM4_4	Plasmid expressing BM3R1-Haa1-mTurquoise2 under CCW12p and mCherry under HREsYGP1p with HR for genome integration into HO locus	pMM1_1 / pMM1_8 / pMM1_21	ctgaactggccgataattgcagacgaacgcacccatgaaccacacggttagtccaaaaggggcagttcagattccagatgcgggaattagcttgctgccaccctcacctcactaacgctgcggtgtgcggatacttcatgctatttatagacgcgcgtgtcggaatcagcacgcgcaagaaccaaatgggaaaatcggaatgggtccagaactgctttgagtgctggctattggcgtctgatttccgttttgggaatcctttgccgcgcgcccctctcaaaactccgcacaagtcccagaaagcgggaaagaaataaaacgccaccaaaaaaaaaaaaataaaagccaatcctcgaagcgtgggtggtaggccctggattatcccgtacaagtatttct…
	pMM4_6	Plasmid expressing BM3R1-Haa1-mTurquoise2 under HF2p and mCherry under HREsYGP1p with HR for genome integration into HO locus	pMM1_1 / pMM1_8 / pMM1_23	aacgtgtggagtgtttgcttggattctttagtaaaaggggaagaacagttggaagggccaaagtggaagtcacaaaacagtggtcctatataaaagaacaagaaaaagattatttatatacaactgcggtcacaagaagcaacgcgagagagcacaacacgctgttatcacgcaaactatgttttgacaccgagccatagccgtgattgtgcgtcacattgggcgataatgaacgctaaatgaccaactcccatccgtaggagccccttagggcgtgccaatagtttcacgcgcttaatgcgaagtgctcggaacggacaactgtggtcgtttggcaccgggaaagtggtactagaccgagagtttcgcatttgtatggcaggacgttctgggagcttc…
	pMM4_7	Plasmid expressing BM3R1-Haa1-mTurquoise2 under TEF1p and mCherry under HREsYGP1p with HR for genome integration into HO locus	pMM1_1 / pMM1_8 / pMM1_24	aacgccttgccaacagggagttcttcagagacatggaggctcaaaacgaaattattgacagcctagacatcaatagtcatacaacagaaagcgaccacccaactttggctgataatagcgtataaacaatgcatactttgtacgttcaaaatacaatgcagtagatatatttatgcatattacatataatacatatcacataggaagcaacaggcgcgttggacttttaattttcgaggaccgcgaatccttacatcacacccaatcccccacaagtgatcccccacacaccatagcttcaaaatgtttctactccttttttactcttccagattttctcggactccgcgcatcgccgtaccacttcaaaacacccaagcacagcatactaaatttccc…
	pMM4_8	Plasmid expressing BM3R1-Haa1-mTurquoise2 under TEF2p and mCherry under HREsYGP1p with HR for genome integration into HO locus	pMM1_1 / pMM1_8 / pMM1_25	aacgttgataggtcaagatcaatgtaaacaattactttgttatgtagagtttttttagctacctatattccaccataacatcaatcatgcggttgctggtgtatttaccaataatgtttaatgtatatatatatatatatatatggggccgtatacttacatatagtagatgtcaagcgtaggcgcttcccctgccggctgtgagggcgccataaccaaggtatctatagaccgccaatcagcaaactacctccgtacattcatgttgcacccacacatttatacacccagaccgcgacaaattacccataaggttgtttgtgacggcgtcgtacaagagaacgtgggaactttttaggctcaccaaaaaagaaagaaaaaatacgagttgctgacaga…
	pMM4_9	Plasmid expressing BM3R1-Haa1-mTurquoise2 under HHF1p and mCherry under HREsYGP1p with HR for genome integration into HO locus	pMM1_1 / pMM1_8 / pMM1_26	aacgtcttggggccttaccaccagtggactttcttgctgtttgctttgttctggccattgtttgcgtttatatatttatgttagatgtttttcttattaactagaaagaaagaatataaaaggttgaggaaagagatgtatcccgaagaatacacagtcttttatatatgtatttcaacaaggagccgtggagggtactaaaaagaaaaatcgcccgggcatttcgttatcttccacgctaaaagtcaaggagagatattacggccaggatcgcaaaggtgcagagcaaggaaatgtgagaaattgtgagaacgataatgtatgggacaatgcgaaaatgtgagaacgagagcaaaaatcttttttgtatctccccgccgaatttggaaaccgcgttct…
	pMM4_11	Plasmid expressing BM3R1-Haa1-mTurquoise2 under RPL18Bp and mCherry under HREsYGP1p with HR for genome integration into HO locus	pMM1_1 / pMM1_8 / pMM1_28	aacgaagaggatgtccaatattttttttaaggaataaggatacttcaagactagattcccccctgcattcccatcagaaccgtaaaccttggcgctttccttgggaagtattcaagaagtgccttgtccggtttctgtggctcacaaaccagcgcgcccgatatggctttcttttcacttatgaatgtaccagtacgggacaattagaacgctcctgtaacaatctctttgcaaatgtggggttacattctaaccatgtcacactgctgacgaaattcaaagtaaaaaaaaatgggaccacgtcttgagaacgatagattttctttattttacattgaacagtcgttgtctcagcgcgctttatgttttcattcatacttcatattataaaataacaaa…
	pMM4_14	Plasmid expressing BM3R1-Haa1-mTurquoise2 under RET2p and mCherry under HREsYGP1p with HR for genome integration into HO locus	pMM1_1 / pMM1_8 / pMM1_31	aacgacgatggcttcttatctcacttcaatagtactttccaccggttatacttccggcttttccctattaatacaagctacaatttcaatgggtggcaaataatgtgtagaatagaaaataagccgacagggtaataaagaaaatttttagaaaaaaaaggttagatggcttatttaagttacaggctagcgaaaaaaggaacttcagggcaagtaaagtgtttgattgggcactagcatggcttataaaggcgagcaattgtcgaaactaattaatgttgtacggactattgctgtcatctcgtggtaaatgcgtgttccaggtcgaatactacttgcacacaggcgagcggggccccataaaagtgttgccgatttgttaagttgtcttttcggttt…
	pMM4_14L	Plasmid expressing BM3R1-Haa1-mTurquoise2 under RET2p, mCherry under HREsYGP1p and sfpHluorin under TDH3p with HR for genome integration into HO locus	pMM1_1f / pMM1_31 / pMM1_8c / pMM1_46	ccgagcggccgcgtgttacaaccaattaaccaattctgattagaaaaactcatcgagcatcaaatgaaactgcaatttattcatatcaggattatcaataccatatttttgaaaaagccgtttctgtaatgaaggagaaaactcaccgaggcagttccataggatggcaagatcctggtatcggtctgcgattccgactcgtccaacatcaatacaacctattaatttcccctcgtcaaaaataaggttatcaagtgagaaatcaccatgagtgacgactgaatccggtgagaatggcaaaagcttatgcatttctttccagacttgttcaacaggccagccattacgctcgtcatcaaaatcactcgcatcaaccaaaccgttattcattcgtgattg…
	pMM4_15	Plasmid expressing BM3R1-Haa1-mTurquoise2 under RNR1p and mCherry under HREsYGP1p with HR for genome integration into HO locus	pMM1_1 / pMM1_8 / pMM1_32	aacgggatatcgtaaacaaaggcgttaccatagaaatgtactgattggcagaattactcttcaggagaatctttcatacaaaggtattccattggggaaaatctcgttaccaagtcaatgctgaactttctatggcctttgtttactatcgttaattattttacgaccacttctgggtagaaatatttcgtagccctggaacgagcttgtttacgcgttttatcccattatatggcacccaaatcaaatttaaaaagaaaaaacgcgtaaacagtgtcgggtaagttcatcctctgttactttaattgcttctttttttgaaattctaagtaaacgcgtcattttgatcctcaggacacagaaatccttgcagaatcttattgggtgttgaatagagga…
	pMM4_16	Plasmid expressing BM3R1-Haa1-mTurquoise2 under SAC6p and mCherry under HREsYGP1p with HR for genome integration into HO locus	pMM1_1 / pMM1_8 / pMM1_33	aacgtttgagaatgaccttccacgagctaaattgaaagggaagaatttattagttgaactcaagaaagaagaggatgacgtgggaaatggcatagaatcccttactaaatcgaacactaaactgaactccatgctggcgaacgaaggtaagatacacaaagctagtttccagaaaagtgtaaaatttaaactacctgataatatagtgactgaagaaaccgtggaacttaaagaaataaaggacttgctactacaaatgttgagatgacagcgagagattgaatcaagattatccaatatcgaacttcaactcacggaaataccgaaacataagtaatcatatcccttctcacattttttacacaggaagtaagcaagttatgttatatttccgacact…
	pMM4_17	Plasmid expressing BM3R1-Haa1-mTurquoise2 under RNR2p and mCherry under HREsYGP1p with HR for genome integration into HO locus	pMM1_1 / pMM1_8 / pMM1_34	aacgagtcgaacaagaagcaggcaaagtttagagcactgcccctccgcactcaaaaaagaaaaaactaggaggaaaataaaattctcaaccacacaaacacataaacacatacaaatacaaatacaagcttatttacttgacatcgcgcgatcttccactattcagcgccgtccgccctctctcgtgttttttgtttacgcgacaactatgcgaaatccggagcaacgggcaaccgtttggggaaagaccacacccacgcgcgatcgccatggcaacgaggtcgcacacgccccacacccagacctccctgcgagcgggcatgggtacaatgtccccgttgccacagacaccacttcgtagcacagcgcagagcgtagcgtgttgttgctgctgacaaa…
	pMM4_18	Plasmid expressing BM3R1-Haa1-mTurquoise2 under POP6p and mCherry under HREsYGP1p with HR for genome integration into HO locus	pMM1_1 / pMM1_8 / pMM1_35	aacgttcgtgctttgtgataaagtgtttcacgtcatccgacatgacttcgtagttatggactgaactgtgtggtgaggttccatgatttcttaggtccagcagatacatgtctcttcccaatttcttgttaaggttacggccaatgcttcggttgttgagcttgttaccgaataagccgtgaagtatgataataggtggtcttggcttcccttcatccccagtttttactgcatctctcttgattatgtcatatgaaaggtccagtgggacttgcttttgttgcagcacctttgctaatgaatgaaaggcacatagtgactgcttaaaaatgcaggaacttaaattattccgaatggtattttgtctcacatatattgtcccatactgtgccaagatcc…
	pMM4_19	Plasmid expressing BM3R1-Haa1-mTurquoise2 under RAD27p and mCherry under HREsYGP1p with HR for genome integration into HO locus	pMM1_1 / pMM1_8 / pMM1_36	aacgccttgtgaaattgcaaatatggtgatttgaaacgtttcctagtgcagcaggatcacagataacgtgtaaagggcttagcagttgataatcctctctagttaagacctaaacaaaatgctgtcactaaccgtagtattaaatgacacactttggtgactttcgttaatggggatgtggtagtggccattgccaataaacaaaaagaacagggaaagaagtagaaagtgatataagtttgcttgccacttttcgtttttcacgaaaaaaacaggcgaaaaaaaatgctagacaagtacccggctgaatcacacctcgttaacagtgactttcggtgacagatacccgattgggcacccggctggtaagttatgatagaaagccaacgctgtactatt…
	pMM4_20	Plasmid expressing BM3R1-Haa1-mTurquoise2 under PSP2p and mCherry under HREsYGP1p with HR for genome integration into HO locus	pMM1_1 / pMM1_8 / pMM1_37	aacgtgacccaacatcagatgacccaaggtccacctcttattaaaggacgtttgatccttcgacaccatggctctgttgaacttttatctgagagaggaaaaaaaggaaggaaaaaaaagaagaaacttcctttatttatttgtcttaaccacaacacacaatgcaataagatgcaatataatatcaaagccaatatcttatgttgctgatcctgagaaggaatatatacaatttatgtagtaaaataccttttcttctgcgagttgcaagaaatagaaaagactccgattgcgcatcgccagaataaaatttcacaaccacactttttggctgaactttttattacctgattaaacagagagagaaaaggtagaggtcaaaattttttaagcaaaact…

## Sheet: Oligos
	Table S3: Oligonucleotides used in this study
	Oligos ID	Function	Sequence 5' -> 3'
	MM19	E. coli colony PCR to check the assemly of level-1 plasmid length after MoClo assembly F	tgctcacatgttctttcctgcg
	MM24	Integration sequencing, yeast colony PCR to confirm constructs integration in 5' HO locus and E. coli colony PCR to confirm level-2 plasmid length after MoClo assembly	TCAAGGAAACCGTGTACTGCAG
	MM33	E. coli colony PCR to check the assemly of level-2 plasmid length after MoClo assembly F	CATCATCCGGCAAACGAGTATT
	MM43	Integration sequencing and yeast colony PCR to confirm constructs integration in 5' HO locus F	CCATGAGACACACACGTCTACC
	MM68	gRNA region amplification R	tatgtatctctggtgtagccc
	MM_HO (2)	Yeast colony PCR to confirm constructs integration in 5' HO locus R	ACAGCGATGGAACTTACGGC
	IL53	Integration sequencing, yeast colony PCR to confirm constructs integration in 5' HO locus and E. coli colony PCR to confirm level-2 plasmid length after MoClo assembly	GCTCTACGAGCCTGTTGGAG
	IL116	gRNA region amplification F	ATTGTCCCTATCAGTGATAGAGA
	LT82	E. coli colony PCR to check the assemly of level-2 plasmid length after MoClo assembly F	TTGGTCACCTTCAGCTTGGCG
	EC101	E. coli colony PCR to check the assemly of level-2 plasmid length after MoClo assembly F	GTGTACAGGGGAAGGTGAAGG
	EC104	Integration sequencing, yeast colony PCR to confirm constructs integration in 5' HO locus and E. coli colony PCR to confirm level-2 plasmid length after MoClo assembly	CCTTCACCTTCACCGGAGAC
	EC105	Integration sequencing, yeast colony PCR to confirm constructs integration in 5' HO locus and E. coli colony PCR to confirm level-2 plasmid length after MoClo assembly	GGTGGTGTTCAATTAGCTGACC
	EC113	E. coli colony PCR to check the assemly of level-1 plasmid length after MoClo assembly F	GTCGCATGTAGTGGAAGGTCT
